# Supplementary material for: Molecular basis of RNA recombination in the 3′UTR of chikungunya virus genome
Source: Nucleic Acids Res. 2024 Jul 25;52(16):9727–44. doi: 10.1093/nar/gkae650 (PMC11381336; doi:10.1093/nar/gkae650)
Supplement: gkae650_Supplemental_Files [file gkae650_supplemental_files.zip]

Archive with 6 entries (6 files):
- Supplementary data NAR-02816-R-2023.pdf
- SUPPLEMENTARY FIG S1.eps
- SUPPLEMENTARY FIG S2.eps
- SUPPLEMENTARY FIG S3.eps
- SUPPLEMENTARY FIG S4.eps
- SUPPLEMENTARY TABLE S1.docx
